# Supplementary material for: Transcatheter aortic valve implantation for structural valve deterioration of homograft surgical aortic valve using SAPIEN3 Ultra RESILIA: a case report
Source: Eur Heart J Case Rep. 2024 Mar 11;8(3):ytae126. doi: 10.1093/ehjcr/ytae126 (PMC10957156; doi:10.1093/ehjcr/ytae126)
Supplement: ytae126_Supplementary_Data [file ytae126_supplementary_data.zip]

Archive with 2 entries (2 files):
- final.mp4
- preAR.mp4
